# Supplementary material for: Signaling via the FLP-14/FRPR-19 neuropeptide pathway sustains nociceptive response to repeated noxious stimuli in C. elegans
Source: PLoS Genet. 2021 Nov 8;17(11):e1009880. doi: 10.1371/journal.pgen.1009880 (PMC8601619; doi:10.1371/journal.pgen.1009880)
Supplement: S1 File — (XLSX) [file pgen.1009880.s005.xlsx]

## Sheet: Fig1
Fig 1A					Fig 1B															Fig 1C																Fig 1D
Strain	Intensity (W/m2)	Fraction response	N (animals scored at each intensity)		Raw data											Summary statistics reported in the figure				Raw data											Summary statistics reported in the figure					Raw data											Summary statistics reported in the figure
control	0	0.0375661	130		Number of trials with reversal (out of 5 trials)											Reversal fraction				Number of trials with reversal (out of 5 trials)											Reversal fraction					Number of trials with reversal (out of 5 trials)											Reversal fraction
control	16	0.627083	136
control	26	0.669173	136		frpr-19 (+/+)												Mean	sem		Rescue control (noGFP)												Mean	sem				control												Mean
control	35	0.791174	155		5	5	5	5	4	5	5	5	5	5		frpr-19 (+/+)	0.986667	0.00926411		3	4	5	5	2	4	5	4	0	4		frpr-19(dom16)	0.613333	0.0288659				3	4	5	5	5	5	5	4	4	5		wild type	0.929091
control	45	0.862953	153		5	5	5	5	5	5	5	5	5	4		frpr-19(dom16)/dom16)	0.582222	0.0277565		1	2	3	3	5	3	4	3	2	3		frpr-19(dom16) + [fosmid]	0.791667	0.0250932				5	5	5	5	4	5	5	5	4	5		frpr-19(dom16)	0.647273
control	56	0.785806	147		5	5	5	5	5	5	5	5	5	5		frpr-19(+/dom16)	0.855	0.0293333		4	3	0	5	1	0	1	5	4	2								3	5	5	4	5	5	5	5	5	5		frpr-19(syb1397)	0.662
control	65	0.863307	161																	5	4	3	4	5	2	5	1										5	5	5	5	5	5	5	5	5	5
control	76	0.864931	152		frpr-19(+/dom16)															3	2	3	3	3	3	4	3	1	2								5	5	4	5	5	3	5	5	5	5
control	86	0.870994	142		5	3	5	3	0	0	3	1	0	0						3	3	0	5	4	3	0	1	4	2								5	5	5	5	5	5	5	5	5	5
control	96	0.828477	150		5	0	0	0	5	3	3	0	5	4						2	5	2	3	5	2	3	0	2	3								5	5	5	5	5	5	5	5	5	5
control	108	0.857407	150		5	5	2	3	2	1	3	5	0	5						5	3	0	4	5	5	2	4	5	5								5	5	5	5	5	5	5	5	5	5
frpr-19(dom16)	0	0.0362587	219		0	2	4	5	2	5	1	3	5	5						1	2	4	1	5	3	2	4	0	0								5	5	5	2	5	5	5	0	5	5
frpr-19(dom16)	16	0.337675	225		0	0	0	0	3	2	2	0	5	4						3	5	2	4	2	2	3	4	3	3								5	5	4	5	4	0	5	5	0	4
frpr-19(dom16)	26	0.478082	223		3	4	2	0	5	5	2	3	5	2						4	2	5	0	2	4	1	2	3	1								5	5	5	4	5	5	5	2	5	1
frpr-19(dom16)	35	0.650709	224		0	1	0	0	3	0	4	0	4	1						5	4	5	5	5	5	5	3	4	3								5	5	5	4	5	5	5	0	5	5
frpr-19(dom16)	45	0.721861	227		5	3	4	2	0	0	5	0	4	5						5	5	3	4	5	3	5	3	1	5								5	0	5	5	5	5	5	5	5	5
frpr-19(dom16)	56	0.687233	227		5	5	0	0	5	3	3	3	2	5						5	3	1	2	0	2	0	4	0	3								5	5	4	5	5	5	5	5	5	5
frpr-19(dom16)	65	0.719032	224		0	0	0	3	5	0	3	5	4	4						4	3	3	3	4	3	2	0	0	3								5	4	5	5	5	0	5	5	5	5
frpr-19(dom16)	76	0.672426	234		5	5	3	4	5	5	4	0	3	4						5	5	4	5	5	5	4	3	5	5								4	5	5	5	5	3	5	5	5	5
frpr-19(dom16)	86	0.657068	231		3	2	1	3	5	0	1	2	5	4																							5	5	5	4	5	5	5	5	5	5
frpr-19(dom16)	96	0.665048	230		3	5	5	0	3	3	3	5	5	2																							5	5	5	3	5	5	5	5	5	5
frpr-19(dom16)	108	0.697808	228		1	5	4	3	4	3	3	4	2	5						dom16 rescue with fosmid																	5	5	4	5	5	5	4	5	5	5
					5	5	3	5	5	4	5	3	1	3						0	0	2	4	3	4	0	3	3	5								5	5	0	5	5	5	5	5	5	5
					2	4	5	4	5	5	4	0	0	5						4	5	3	5	4	2	3	3	5	4								5	5	5	5	5	5	5	5	5	5
					4	3	1	5	4	5	3	5	1	3						3	1	0	5	4	0	4	1	3	5								5	5	5	0	5	5	5	5	5	5
					4	5	0	4	5	3	2	3	3	5						5	5	5	5	4	5	5	5	4	5
																				1	3	3	2	5	4	5	5	2	3								syb1397
					frpr-19(dom16)/dom16)															4	3	5	4	5	5	5	5	5	1								4	5	5	1	0	3	0	5	2	1
					3	3	5	5	5	5	4	5	5	3						5	5	0	3	4	5	4	5	4	5								5	3	0	5	3	5	1	5	1	0
					3	5	5	3	0	5	3	4	5	5						5	5	5	0	5	4	1	5	5	5								5	5	0	5	5	5	4	0	2	5
					5	2	5	5	5	1	4	5	5	2						5	5	4	2	1	4	4	2	5	4								5	4	4	3	3	5	5	1	5	5
					5	4	5	5	3	5	5	5	5	5						4	3	5	5	5	5	3	5	5	5								5	3	2	5	5	2	3	5	0	5
					5	5	5	5	0	1	5	4	5	5						5	4	4	3	5	4	4	4	5	3								5	0	5	1	0	5	5	5	5	5
					5	5	4	5	5	5	1	5	3	5						5	4	0	5	3	5	5	1	5	4								3	5	5	0	0	5	2	5	5	0
					0	5	4	4	5	3	5	5	5	5						5	4	5	4	4	4	4	5	4	5								5	4	2	3	5	0	5	5	1	0
					5	5	5	5	5	5	4	3	5	5						5	5	5	4	4	4	5	4	5	4								1	5	5	0	5	5	3	1	0	5
					5	5	5	2	5	5	4	3	5	5						4	3	3	0	5	2	5	4	3	3								5	0	5	5	5	3	5	5	2	5
					5	5	2	5	4	3	1	5	3	5						5	5	5	5	1	5	5	0	5	4
					0	5	5	5	5	5	5	5	5	5																							dom16
					0	5	5	5	2	5	5	5	5	5
					5	5	5	4	5	5	5	3	5	3																							5	3	4	2	0	0	5	0	4	5
					5	5	3	5	5	4	3	1	5	4																							5	5	0	0	5	3	3	3	2	5
																																					0	0	0	3	5	0	3	5	4	4
																																					5	5	3	4	5	5	4	0	3	4
																																					3	2	1	3	5	0	1	2	5	4
																																					3	5	5	0	3	3	3	5	5	2
																																					1	5	4	3	4	3	3	4	2	5
																																					5	5	3	5	5	4	5	3	1	3
																																					2	4	5	4	5	5	4	0	0	5
																																					4	3	1	5	4	5	3	5	1	3
																																					4	5	0	4	5	3	2	3	3	5
[truncated: 1 more columns]

## Sheet: Fig 2
Fig 2B																Fig 2C
Raw data												Summary statistics reported in the figure				Raw data											Summary statistics reported in the figure
Number of trials with reversal (out of 5 trials)												Reversal fraction				Number of trials with reversal (out of 5 trials)											Reversal fraction
													Mean	sem															Mean	sem
frpr-19 (+/+)	3	4	5	5	5	5	5	4	4	5		frpr-19(wt)	0.927619	0.0142399		[frpr-19p::frpr-19gs]	0	5	0	5	0	0	0	0	0	0		control	0.882353	0.0209478
frpr-19 (+/+)	5	5	5	5	4	5	5	5	4	5		frpr-19(dom16)	0.615385	0.0312426		[frpr-19p::frpr-19gs]	0	0	0	0	0	1	0	1	0	0		frpr-19(gs)	0.252222	0.0286837
frpr-19 (+/+)	3	5	5	4	5	5	5	5	5	5		frpr-19(syb1385)	0.619091	0.0270755		[frpr-19p::frpr-19gs]	5	0	0	0	5	0	5	1	2	0		frpr-19a+b	0.168235	0.0158667
frpr-19 (+/+)	5	5	5	5	5	5	5	5	5	5		frpr-19(syb1379)	0.636364	0.0264195		[frpr-19p::frpr-19gs]	5	3	5	3	5	0	5	0	0	0		frpr-19a	0.1896	0.0221034
frpr-19 (+/+)	5	5	4	5	5	3	5	5	5	5		frpr-19(syb1392)	0.631818	0.0272959		[frpr-19p::frpr-19gs]	5	4	5	2	4	2	1	2	0	5		frpr-19b	0.2688	0.0243722
frpr-19 (+/+)	5	5	5	5	5	5	5	5	5	5						[frpr-19p::frpr-19gs]	2	5	0	1	0	0	5	5	0	0
frpr-19 (+/+)	5	5	5	5	5	5	5	5	5	5						[frpr-19p::frpr-19gs]	3	5	2	0	0	2	0	0	0	3
frpr-19 (+/+)	5	5	5	5	5	5	5	5	5	5						[frpr-19p::frpr-19gs]	0	0	0	1	0	0	0	4	0	0
frpr-19 (+/+)	5	5	5	2	5	5	5	0	5	5						[frpr-19p::frpr-19gs]	0	5	1	0	0	1	0	5	0	0
frpr-19 (+/+)	5	5	4	5	4	0	5	5	0	4						[frpr-19p::frpr-19gs]	0	3	1	0	5	5	0	0	0	0
frpr-19 (+/+)	5	5	5	4	5	5	5	2	5	1						[frpr-19p::frpr-19gs]	0	0	0	0	0	0	0	0	0	0
frpr-19 (+/+)	5	5	5	4	5	5	5	0	5	5						[frpr-19p::frpr-19gs]	0	0	0	0	2	4	0	0	0	2
frpr-19 (+/+)	5	5	5	5	5	5	5	5	4	5						[frpr-19p::frpr-19gs]	5	2	2	0	0	0	0	1	0	1
frpr-19 (+/+)	4	5	5	5	5	5	5	5	5	5						[frpr-19p::frpr-19gs]	5	3	0	4	0	0	0	0	0	0
frpr-19 (+/+)	5	5	4	5	5	5	5	3	5	5						[frpr-19p::frpr-19gs]	5	5	0	5	2	0	0	5	0	0
frpr-19 (+/+)	5	5	5	5	4	0	5	5	5	4						[frpr-19p::frpr-19gs]	0	1	0	0	0	0	5	0	5	0
frpr-19 (+/+)	5	5	5	5	5	5	4	0	5	5						[frpr-19p::frpr-19gs]	1	2	0	0	0	0	0	0	0	0
frpr-19 (+/+)	5	5	5	5	5	5	5	5	5	5						[frpr-19p::frpr-19gs]	0	5	0	0	0	5	0	0	0	0
frpr-19 (+/+)	5	5	5	5	5	5	0	5	4	5
frpr-19 (+/+)	5	5	5	5	5	5	5	5	5	5						[frpr-19p::frpr-19a + frpr-19p::frpr-19b]	0	0	0	1	0	0	2	3	1	0
frpr-19 (+/+)	5	5	4	5	4	5	3	5	5	5						[frpr-19p::frpr-19a + frpr-19p::frpr-19b]	5	1	3	0	0	1	0	0	1	5
																[frpr-19p::frpr-19a + frpr-19p::frpr-19b]	1	0	0	0	4	1	0	1	3	2
																[frpr-19p::frpr-19a + frpr-19p::frpr-19b]	0	1	5	0	2	0	1	5	0	0
syb1385	4	2	0	5	3	0	5	0	5	5						[frpr-19p::frpr-19a + frpr-19p::frpr-19b]	0	0	0	0	2	0	0	0	0	0
syb1385	0	5	1	4	5	5	1	5	5	0						[frpr-19p::frpr-19a + frpr-19p::frpr-19b]	1	2	0	0	0	0	0	1	1	0
syb1385	5	5	5	5	0	5	0	0	4	3						[frpr-19p::frpr-19a + frpr-19p::frpr-19b]	0	0	0	0	0	0	0	0	0	0
syb1385	4	5	2	0	5	0	0	3	5	3						[frpr-19p::frpr-19a + frpr-19p::frpr-19b]	0	0	0	0	1	0	0	1	0	0
syb1385	5	5	5	0	5	4	0	5	5	5						[frpr-19p::frpr-19a + frpr-19p::frpr-19b]	4	1	0	0	0	0	3	1	0	5
syb1385	1	5	4	2	0	5	0	0	5	5						[frpr-19p::frpr-19a + frpr-19p::frpr-19b]	0	0	1	0	0	0	0	0	0	0
syb1385	0	4	1	4	2	5	4	5	0	4						[frpr-19p::frpr-19a + frpr-19p::frpr-19b]	0	0	0	0	0	0	1	0	0	0
syb1385	5	5	5	1	5	5	5	0	5	3						[frpr-19p::frpr-19a + frpr-19p::frpr-19b]	1	0	0	3	0	0	0	0	0	1
syb1385	3	2	0	2	0	0	5	5	5	0						[frpr-19p::frpr-19a + frpr-19p::frpr-19b]	0	0	5	0	1	5	0	0	0	5
syb1385	5	4	1	0	5	5	3	3	5	0						[frpr-19p::frpr-19a + frpr-19p::frpr-19b]	0	0	3	3	5	0	5	5	0	0
syb1385	0	5	2	5	3	3	2	0	5	5						[frpr-19p::frpr-19a + frpr-19p::frpr-19b]	0	0	0	5	1	0	1	1	2	4
syb1385	5	2	2	5	2	0	0	5	1	3						[frpr-19p::frpr-19a + frpr-19p::frpr-19b]	1	1	0	3	5	0	0	0	0	0
syb1385	5	3	1	4	0	5	0	5	4	4						[frpr-19p::frpr-19a + frpr-19p::frpr-19b]	0	0	1	0	0	0	1	0	0	0
syb1385	1	5	5	5	5	0	5	3	5	1						[frpr-19p::frpr-19a + frpr-19p::frpr-19b]	1	0	0	3	0	5	0	2	1	0
syb1385	5	2	0	1	5	4	0	2	5	1						[frpr-19p::frpr-19a + frpr-19p::frpr-19b]	0	0	5	0	0	0	0	0	1	0
syb1385	1	5	2	3	3	4	2	5	0	5						[frpr-19p::frpr-19a + frpr-19p::frpr-19b]	0	0	0	1	0	2	0	2	1	0
syb1385	5	5	5	5	3	5	5	4	3	2						[frpr-19p::frpr-19a + frpr-19p::frpr-19b]	0	5	0	1	1	0	0	0	0	0
syb1385	3	0	5	2	5	5	2	2	0	5						[frpr-19p::frpr-19a + frpr-19p::frpr-19b]	0	4	1	0	0	0	1	3	0	0
syb1385	5	5	0	5	5	3	5	4	3	5						[frpr-19p::frpr-19a + frpr-19p::frpr-19b]	2	4	0	0	0	0	0	5	0	0
syb1385	5	2	3	5	5	5	2	0	5	5						[frpr-19p::frpr-19a + frpr-19p::frpr-19b]	5	0	0	0	3	0	3	2	0	0
syb1385	5	3	2	5	3	0	0	2	0	4						[frpr-19p::frpr-19a + frpr-19p::frpr-19b]	1	2	1	0	0	0	2	0	3	5
syb1385	4	0	0	3	5	0	5	0	5	5						[frpr-19p::frpr-19a + frpr-19p::frpr-19b]	2	0	0	0	4	0	0	3	0	1
																[frpr-19p::frpr-19a + frpr-19p::frpr-19b]	2	1	0	5	0	0	0	0	0	0
																[frpr-19p::frpr-19a + frpr-19p::frpr-19b]	0	0	1	0	0	0	2	0	0	0
																[frpr-19p::frpr-19a + frpr-19p::frpr-19b]	0	0	0	0	2	0	0	0	3	0
syb1379	2	5	5	5	5	5	0	5	3	5						[frpr-19p::frpr-19a + frpr-19p::frpr-19b]	0	1	0	0	0	0	1	0	5	0
syb1379	5	2	5	5	5	3	2	5	2	5						[frpr-19p::frpr-19a + frpr-19p::frpr-19b]	0	1	0	0	2	1	0	0	2	0
syb1379	5	5	2	0	0	5	2	0	0	5						[frpr-19p::frpr-19a + frpr-19p::frpr-19b]	0	0	0	0	0	0	0	0	5	0
syb1379	4	3	5	5	2	0	5	5	0	5						[frpr-19p::frpr-19a + frpr-19p::frpr-19b]	0	2	2	0	0	0	1	0	0	2
syb1379	5	2	1	5	5	0	5	5	5	4						[frpr-19p::frpr-19a + frpr-19p::frpr-19b]	1	0	2	1	5	0	0	1	4	1
syb1379	5	3	0	0	3	4	5	2	5	4
syb1379	5	5	0	3	2	3	2	2	4	5						[frpr-19p::frpr-19a]	0	5	4	3	5	2	4	0	5	2
syb1379	5	0	5	3	2	5	0	0	5	5						[frpr-19p::frpr-19a]	0	0	0	0	0	5	0	2	0	0
syb1379	4	3	3	5	2	5	5	5	3	5						[frpr-19p::frpr-19a]	0	0	0	1	0	2	0	0	0	2
syb1379	3	2	0	1	2	4	3	5	3	4						[frpr-19p::frpr-19a]	0	2	5	0	0	0	0	1	0	0
syb1379	0	5	5	5	3	5	5	3	0	4						[frpr-19p::frpr-19a]	0	0	0	2	0	0	5	0	0	1
syb1379	4	3	5	1	2	5	5	2	2	0						[frpr-19p::frpr-19a]	0	0	0	0	0	0	0	0	4	5
syb1379	1	2	4	5	3	5	1	4	0	5						[frpr-19p::frpr-19a]	5	1	0	0	0	3	0	0	0	0
syb1379	5	3	0	0	0	0	2	1	4	2						[frpr-19p::frpr-19a]	0	1	0	2	0	0	1	0	0	0
syb1379	4	0	5	4	0	0	2	5	0	5						[frpr-19p::frpr-19a]	3	0	5	1	5	4	0	0	0	5
syb1379	5	4	0	3	5	0	5	0	5	5						[frpr-19p::frpr-19a]	0	0	1	0	1	0	0	2	0	0
syb1379	5	2	5	5	5	2	0	0	5	5						[frpr-19p::frpr-19a]	0	3	0	0	0	0	4	5	1	0
syb1379	5	3	0	2	5	3	5	5	5	4						[frpr-19p::frpr-19a]	0	0	0	0	0	1	0	0	5	0
syb1379	5	4	5	1	5	5	0	1	5	0						[frpr-19p::frpr-19a]	0	0	0	0	3	0	0	5	0	0
syb1379	5	5	5	5	0	1	5	5	0	5						[frpr-19p::frpr-19a]	5	0	0	0	0	0	0	0	0	0
syb1379	0	0	4	5	3	1	5	5	1	2						[frpr-19p::frpr-19a]	0	0	5	0	0	0	0	0	2	0
syb1379	5	5	5	0	5	3	0	2	5	5						[frpr-19p::frpr-19a]	0	0	5	0	5	0	5	0	0	0
																[frpr-19p::frpr-19a]	0	1	0	2	0	0	0	5	0	0
																[frpr-19p::frpr-19a]	4	0	5	0	0	0	4	0	5	5
																[frpr-19p::frpr-19a]	5	0	1	0	0	0	0	0	5	0
syb1392	4	5	5	4	5	5	3	0	0	5						[frpr-19p::frpr-19a]	0	0	0	0	0	0	0	0	0	0
syb1392	0	0	5	5	5	5	0	5	5	5						[frpr-19p::frpr-19a]	0	0	0	5	0	0	0	2	0	0
syb1392	3	4	5	5	5	5	5	2	4	5						[frpr-19p::frpr-19a]	0	0	0	0	0	0	0	0	0	0
syb1392	5	1	2	0	5	5	5	0	5	0						[frpr-19p::frpr-19a]	0	0	0	0	5	0	0	0	5	0
syb1392	4	4	0	2	0	2	5	4	2	0						[frpr-19p::frpr-19a]	0	2	0	3	0	0	2	0	5	0
syb1392	3	2	5	4	5	5	5	5	5	1						[frpr-19p::frpr-19a]	0	0	0	5	0	0	0	0	0	0
syb1392	2	2	5	5	0	0	5	0	5	5
syb1392	1	5	5	4	5	5	1	0	5	3						[frpr-19p::frpr-19b]	5	4	5	0	0	0	5	0	5	5
syb1392	5	4	5	5	2	0	5	5	3	0						[frpr-19p::frpr-19b]	5	2	0	3	2	5	0	2	0	0
syb1392	5	4	5	1	5	5	0	1	5	0						[frpr-19p::frpr-19b]	1	2	2	0	2	0	2	0	0	0
syb1392	5	3	0	3	5	5	3	5	5	5						[frpr-19p::frpr-19b]	0	0	0	1	3	0	0	4	0	5
syb1392	2	3	0	5	5	1	5	2	2	4						[frpr-19p::frpr-19b]	0	0	2	2	1	0	0	0	1	0
syb1392	5	5	5	5	5	5	5	1	5	0						[frpr-19p::frpr-19b]	0	0	0	0	0	5	5	0	5	0
syb1392	5	0	5	3	5	0	0	2	0	1						[frpr-19p::frpr-19b]	5	0	5	0	0	1	0	0	0	0
syb1392	4	1	0	2	5	3	0	0	5	5						[frpr-19p::frpr-19b]	1	5	0	0	1	0	0	0	0	0
syb1392	0	5	4	4	0	0	5	5	2	5						[frpr-19p::frpr-19b]	4	2	0	5	0	5	5	0	0	0
syb1392	5	5	5	3	5	2	5	0	0	5						[frpr-19p::frpr-19b]	0	4	2	0	2	0	0	2	0	2
syb1392	3	3	3	5	0	5	0	5	0	1						[frpr-19p::frpr-19b]	0	1	0	0	0	0	0	5	1	0
syb1392	0	5	2	5	5	0	4	3	3	5						[frpr-19p::frpr-19b]	0	0	2	0	1	0	0	0	0	5
syb1392	5	0	5	0	2	0	3	5	0	4						[frpr-19p::frpr-19b]	4	0	0	1	0	5	5	0	0	1
syb1392	5	5	4	3	5	5	0	3	4	0						[frpr-19p::frpr-19b]	5	0	1	3	1	4	5	4	0	0
syb1392	2	1	4	5	1	0	5	4	2	3						[frpr-19p::frpr-19b]	5	0	0	2	2	0	5	0	5	5
																[frpr-19p::frpr-19b]	5	0	3	5	0	2	0	0	5	0
																[frpr-19p::frpr-19b]	1	5	0	0	0	0	4	2	0	0
dom16	3	4	2	0	5	5	2	3	5	2						[frpr-19p::frpr-19b]	0	0	0	0	0	0	0	0	1	1
dom16	0	1	0	0	3	0	4	0	4	1						[frpr-19p::frpr-19b]	5	5	0	0	5	0	5	5	0	1
dom16	5	3	4	2	0	0	5	0	4	5						[frpr-19p::frpr-19b]	1	0	0	5	2	0	5	5	0	0
dom16	5	5	0	0	5	3	3	3	2	5						[frpr-19p::frpr-19b]	5	0	1	2	0	5	0	1	1	3
dom16	0	0	0	3	5	0	3	5	4	4						[frpr-19p::frpr-19b]	0	0	0	0	1	0	0	0	0	0
dom16	5	5	3	4	5	5	4	0	3	4						[frpr-19p::frpr-19b]	1	0	0	0	0	0	1	0	0	0
dom16	3	2	1	3	5	0	1	2	5	4						[frpr-19p::frpr-19b]	0	5	0	0	0	0	0	0	5	1
dom16	3	5	5	0	3	3	3	5	5	2						[frpr-19p::frpr-19b]	0	0	0	0	3	0	0	0	3	0
dom16	1	5	4	3	4	3	3	4	2	5
dom16	5	5	3	5	5	4	5	3	1	3						control	5	5	5	4	5	5	3	5	5	5
dom16	2	4	5	4	5	5	4	0	0	5						control	5	5	5	5	5	5	5	5	5	5
dom16	4	3	1	5	4	5	3	5	1	3						control	5	5	4	5	5	5	5	5	5	0
dom16	4	5	0	4	5	3	2	3	3	5						control	5	5	5	5	4	5	5	3	5	5
																control	4	4	5	5	5	4	5	5	5	0
																control	5	5	5	4	5	5	0	5	5	5
																control	5	0	5	5	5	5	5	4	0	5
																control	5	4	5	2	5	0	5	5	5	5
																control	5	5	5	5	5	5	3	5	0	5
																control	5	4	5	5	0	5	5	5	5	5
																control	4	5	5	5	5	5	5	5	4	5
																control	5	1	5	4	5	5	1	5	5	5
																control	5	5	5	5	5	5	5	5	1	5
																control	5	5	5	5	5	5	5	5	5	5
																control	4	4	5	4	5	5	1	5	4	5
																control	5	5	3	5	5	4	1	5	5	5
																control	5	5	5	5	4	0	5	5	5	0

## Sheet: Fig 3
Fig 3C																Fig 3D
Raw data												Summary statistics reported in the figure				Raw data													Summary statistics reported in the figure
Number of trials with reversal (out of 5 trials)												Reversal fraction				Number of trials with reversal (out of 5 trials)													Reversal fraction
													Mean	sem																Mean	sem
[mec-3p::frpr-19gs]	2	5	5	3	5	4	5	5	5	5		frpr-19(wt)	0.882353	0.0209478		control	5	5	5	4	5	5	3	5	5	5			control	0.882353	0.0209478
[mec-3p::frpr-19gs]	5	2	5	5	5	5	3	5	3	4		frpr-19(syb1385)	0.612	0.0422422		control	5	5	5	5	5	5	5	5	5	5			[frpr-19p::frpr-19gs]	0.252222	0.0286837
[mec-3p::frpr-19gs]	5	4	5	3	0	3	0	2	5	5		[frpr-19p::frpr-19gs]	0.282222	0.0278236		control	5	5	4	5	5	5	5	5	5	0			[mec-3p::frpr-19gs]	0.727778	0.0284403
[mec-3p::frpr-19gs]	0	0	1	5	5	0	2	0	0	5		[mec-3p::frpr-19gs]	0.738889	0.0283674		control	5	5	5	5	4	5	5	3	5	5			[glr-1p::frpr-19gs]	0.785057	0.0260333
[mec-3p::frpr-19gs]	5	0	2	5	5	5	5	5	5	5		[glr-1p::frpr-19gs]	0.774026	0.0280481		control	4	4	5	5	5	4	5	5	5	0
[mec-3p::frpr-19gs]	5	5	5	5	5	5	5	5	5	5						control	5	5	5	4	5	5	0	5	5	5
[mec-3p::frpr-19gs]	1	5	5	5	4	5	4	5	5	5						control	5	0	5	5	5	5	5	4	0	5
[mec-3p::frpr-19gs]	5	5	5	0	5	5	0	0	5	5						control	5	4	5	2	5	0	5	5	5	5
[mec-3p::frpr-19gs]	5	5	5	4	2	3	1	2	3	5						control	5	5	5	5	5	5	3	5	0	5
[mec-3p::frpr-19gs]	0	5	5	0	5	5	5	1	4	5						control	5	4	5	5	0	5	5	5	5	5
[mec-3p::frpr-19gs]	5	5	0	5	0	5	3	2	0	5						control	4	5	5	5	5	5	5	5	4	5
[mec-3p::frpr-19gs]	4	5	5	5	0	0	5	3	1	5						control	5	1	5	4	5	5	1	5	5	5
[mec-3p::frpr-19gs]	5	4	5	5	3	5	5	5	5	5						control	5	5	5	5	5	5	5	5	1	5
[mec-3p::frpr-19gs]	5	5	3	5	5	5	5	4	5	5						control	5	5	5	5	5	5	5	5	5	5
[mec-3p::frpr-19gs]	5	5	0	0	0	5	1	5	2	0						control	4	4	5	4	5	5	1	5	4	5
[mec-3p::frpr-19gs]	5	0	5	5	5	5	4	3	0	5						control	5	5	3	5	5	4	1	5	5	5
[mec-3p::frpr-19gs]	5	5	5	1	5	5	3	3	5	5						control	5	5	5	5	4	0	5	5	5	0
[mec-3p::frpr-19gs]	1	0	5	0	5	5	0	3	5	5
																[frpr-19p::frpr-19gs]	0	5	0	5	0	0	0	0	0	0
frpr-19(syb1385)	4	2	0	5	3	0	5	0	5	5						[frpr-19p::frpr-19gs]	0	0	0	0	0	1	0	1	0	0
frpr-19(syb1385)	0	5	1	4	5	5	1	5	5	0						[frpr-19p::frpr-19gs]	5	0	0	0	5	0	5	1	2	0
frpr-19(syb1385)	5	5	5	5	0	5	0	0	4	3						[frpr-19p::frpr-19gs]	5	3	5	3	5	0	5	0	0	0
frpr-19(syb1385)	4	5	2	0	5	0	0	3	5	3						[frpr-19p::frpr-19gs]	5	4	5	2	4	2	1	2	0	5
frpr-19(syb1385)	5	5	5	0	5	4	0	5	5	5						[frpr-19p::frpr-19gs]	2	5	0	1	0	0	5	5	0	0
frpr-19(syb1385)	1	5	4	2	0	5	0	0	5	5						[frpr-19p::frpr-19gs]	3	5	2	0	0	2	0	0	0	3
frpr-19(syb1385)	0	4	1	4	2	5	4	5	0	4						[frpr-19p::frpr-19gs]	0	0	0	1	0	0	0	4	0	0
frpr-19(syb1385)	5	5	5	1	5	5	5	0	5	3						[frpr-19p::frpr-19gs]	0	5	1	0	0	1	0	5	0	0
frpr-19(syb1385)	3	2	0	2	0	0	5	5	5	0						[frpr-19p::frpr-19gs]	0	3	1	0	5	5	0	0	0	0
frpr-19(syb1385)	5	4	1	0	5	5	3	3	5	0						[frpr-19p::frpr-19gs]	0	0	0	0	0	0	0	0	0	0
																[frpr-19p::frpr-19gs]	0	0	0	0	2	4	0	0	0	2
[frpr-19p::frpr-19gs]	0	0	0	1	0	2	0	3	0	0						[frpr-19p::frpr-19gs]	5	2	2	0	0	0	0	1	0	1
[frpr-19p::frpr-19gs]	2	0	0	0	4	1	1	0	0	1						[frpr-19p::frpr-19gs]	5	3	0	4	0	0	0	0	0	0
[frpr-19p::frpr-19gs]	0	2	0	3	0	5	0	1	0	0						[frpr-19p::frpr-19gs]	5	5	0	5	2	0	0	5	0	0
[frpr-19p::frpr-19gs]	0	0	0	0	0	0	4	0	1	0						[frpr-19p::frpr-19gs]	0	1	0	0	0	0	5	0	5	0
[frpr-19p::frpr-19gs]	0	0	0	0	2	1	1	0	5	3						[frpr-19p::frpr-19gs]	1	2	0	0	0	0	0	0	0	0
[frpr-19p::frpr-19gs]	4	2	5	0	0	1	5	0	0	2						[frpr-19p::frpr-19gs]	0	5	0	0	0	5	0	0	0	0
[frpr-19p::frpr-19gs]	5	0	0	0	0	3	0	0	0	1
[frpr-19p::frpr-19gs]	1	2	0	5	0	0	0	0	0	0						[mec-3p::frpr-19gs]	5	5	3	2	1	5	2	4	5	4
[frpr-19p::frpr-19gs]	0	1	0	0	1	0	0	0	0	1						[mec-3p::frpr-19gs]	0	5	5	1	5	5	0	4	4	1
[frpr-19p::frpr-19gs]	0	0	1	2	1	0	0	1	0	2						[mec-3p::frpr-19gs]	5	0	0	5	5	5	5	0	5	4
[frpr-19p::frpr-19gs]	0	2	0	2	5	0	0	0	4	0						[mec-3p::frpr-19gs]	4	5	5	0	0	5	5	5	5	0
[frpr-19p::frpr-19gs]	2	0	0	1	0	0	2	0	0	0						[mec-3p::frpr-19gs]	5	4	0	1	0	5	5	5	0	0
[frpr-19p::frpr-19gs]	5	4	1	5	5	5	2	1	5	3						[mec-3p::frpr-19gs]	3	0	5	5	5	5	5	5	5	4
[frpr-19p::frpr-19gs]	4	2	0	0	0	5	1	5	5	0						[mec-3p::frpr-19gs]	5	3	5	4	5	3	3	5	5	5
[frpr-19p::frpr-19gs]	5	5	0	0	5	5	5	0	0	4						[mec-3p::frpr-19gs]	4	5	4	5	3	4	5	5	5	5
[frpr-19p::frpr-19gs]	4	0	1	3	0	0	0	0	3	0						[mec-3p::frpr-19gs]	3	5	5	4	5	2	4	5	2	1
[frpr-19p::frpr-19gs]	4	4	3	4	0	5	0	5	1	0						[mec-3p::frpr-19gs]	3	5	5	5	0	1	5	5	4	5
[frpr-19p::frpr-19gs]	5	0	0	4	5	1	5	3	0	0						[mec-3p::frpr-19gs]	5	4	0	5	0	5	5	5	1	4
																[mec-3p::frpr-19gs]	5	5	5	5	5	0	5	1	4	5
[glr-1p::frpr-19gs]	2	5	3	3	5	5	4	1	4	5						[mec-3p::frpr-19gs]	5	5	5	5	4	5	4	5	3	5
[glr-1p::frpr-19gs]	5	4	5	5	4	5	1	2	5	5						[mec-3p::frpr-19gs]	1	4	5	0	5	5	4	5	5	5
[glr-1p::frpr-19gs]	5	5	5	0	5	0	4	2	0	5						[mec-3p::frpr-19gs]	0	2	0	0	0	1	0	5	5	5
[glr-1p::frpr-19gs]	5	4	5	5	4	0	5	0	5	5						[mec-3p::frpr-19gs]	5	5	5	1	0	4	2	3	5	5
[glr-1p::frpr-19gs]	0	1	5	5	5	4	5	4	5	5						[mec-3p::frpr-19gs]	0	5	0	5	5	5	5	5	5	5
[glr-1p::frpr-19gs]	5	0	5	5	3	5	4	5	5	5						[mec-3p::frpr-19gs]	4	5	5	0	1	5	5	5	5	5
[glr-1p::frpr-19gs]	5	5	5	0	4	5	4	0	3	5
[glr-1p::frpr-19gs]	5	5	4	5	5	5	5	1	5	5						[glr-1p::frpr-19gs]	5	5	5	1	5	0	4	5	5	5
[glr-1p::frpr-19gs]	5	5	1	5	5	5	5	4	5	5						[glr-1p::frpr-19gs]	5	5	5	4	1	5	1	3	4	5
[glr-1p::frpr-19gs]	0	5	5	5	2	5	5	5	5	5						[glr-1p::frpr-19gs]	4	5	5	5	5	5	5	5	0	4
[glr-1p::frpr-19gs]	0	5	5	4	5	5	5	0	5	1						[glr-1p::frpr-19gs]	0	5	5	5
[glr-1p::frpr-19gs]	1	5	4	5	0	5	2	5	5	5						[glr-1p::frpr-19gs]	5	4	0	5	4	5	5	0	1	5
[glr-1p::frpr-19gs]	5	1	5	3	4	5	5	2	5	5						[glr-1p::frpr-19gs]	0	1	4	5	4	5	5	0	5	4
[glr-1p::frpr-19gs]	5	4	0	0	5	5	4	5	3	5						[glr-1p::frpr-19gs]	5	5	0	5	5	3	5	5	5	5
[glr-1p::frpr-19gs]	1	4	5	5	3	2	4	5	4	3						[glr-1p::frpr-19gs]	3	5	5	5	0	5	4	0	5	5
[glr-1p::frpr-19gs]	5	0	5	0	5	5	5	0	5	5						[glr-1p::frpr-19gs]	5	5	5	5	4	5	5	5	4	5
																[glr-1p::frpr-19gs]	3	4	1	5	5	0	5	0	4	1
control	5	5	5	4	5	5	3	5	5	5						[glr-1p::frpr-19gs]	5	5	5	5	5	3	5	5	5	5
control	5	5	5	5	5	5	5	5	5	5						[glr-1p::frpr-19gs]	5	5	5	4	5	5	2	5	5	5
control	5	5	4	5	5	5	5	5	5	0						[glr-1p::frpr-19gs]	0	5	5	5	4	5	1	3	0	0
control	5	5	5	5	4	5	5	3	5	5						[glr-1p::frpr-19gs]	5	5	5	3	0	5	4	5	4	5
control	4	4	5	5	5	4	5	5	5	0						[glr-1p::frpr-19gs]	5	5	5	5	5	3	2	5	5	5
control	5	5	5	4	5	5	0	5	5	5						[glr-1p::frpr-19gs]	5	5	4	2	0	5	5	4	5	4
control	5	0	5	5	5	5	5	4	0	5						[glr-1p::frpr-19gs]	5	4	5	1	5	2	4	5	1	5
control	5	4	5	2	5	0	5	5	5	5						[glr-1p::frpr-19gs]	5	5	5	4	1	1	5	5	5	4
control	5	5	5	5	5	5	3	5	0	5
control	5	4	5	5	0	5	5	5	5	5
control	4	5	5	5	5	5	5	5	4	5
control	5	1	5	4	5	5	1	5	5	5
control	5	5	5	5	5	5	5	5	1	5
control	5	5	5	5	5	5	5	5	5	5
control	4	4	5	4	5	5	1	5	4	5
control	5	5	3	5	5	4	1	5	5	5
control	5	5	5	5	4	0	5	5	5	0

## Sheet: Fig 4
Fig 4E																Fig 4F																Fig 4G
Raw data												Summary statistics reported in the figure				Raw data												Summary statistics reported in the figure				Raw data												Summary statistics reported in the figure
Number of trials with reversal (out of 5 trials)												Reversal fraction				Number of trials with reversal (out of 5 trials)												Reversal fraction				Number of trials with reversal (out of 5 trials)												Reversal fraction
													Mean	sem															Mean	sem															Mean	sem
Control	5	5	3	5	5	5	3	5	5	5		wild type	0.886667	0.0203242		syb1385	4	2	0	5	3	0	5	0	5	5		wild type	0.898	0.0251854		flp-14(syb1376) +[rescue flp-14p::flp-14]	5	0	5	5	5	0	3	5	5	5		control	0.91	0.026649
Control	5	4	2	5	5	5	5	2	5	5		flp-8(pk360)	0.835	0.0268477		syb1385	0	5	1	4	5	5	1	5	5	0		frpr-19(syb1385)	0.619091	0.0270755		flp-14(syb1376) +[rescue flp-14p::flp-14]	5	5	2	5	5	5	5	5	5	5		flp-14(syb1376)	0.598	0.0431577
Control	5	5	5	5	5	4	5	5	4	5		flp-14(syb1376)	0.650909	0.0273007		syb1385	5	5	5	5	0	5	0	0	4	3		flp-14(syb1376)	0.650909	0.0273007		flp-14(syb1376) +[rescue flp-14p::flp-14]	5	5	5	4	5	5	4	3	5	5		flp-14(syb1376) +[rescue flp-14p::flp-14]	0.782222	0.0263335
Control	5	5	5	5	4	5	5	5	5	5		flp-8; flp-14	0.642	0.0412232		syb1385	4	5	2	0	5	0	0	3	5	3		frpr-19; flp-14	0.596	0.0437606		flp-14(syb1376) +[rescue flp-14p::flp-14]	5	0	4	0	5	5	5	0	5	3		flp-14(syb1376) +[rescue mec-3p::flp-14]	0.425556	0.0328656
Control	5	4	5	5	4	3	5	5	5	5						syb1385	5	5	5	0	5	4	0	5	5	5		flp-8(pk360)	0.835	0.0268477		flp-14(syb1376) +[rescue flp-14p::flp-14]	5	4	0	5	5	5	5	5	3	5		flp-14(syb1376) +[rescue glr-1p::flp-14]	0.722667	0.0316461
Control	5	5	5	5	5	4	5	5	1	4						syb1385	1	5	4	2	0	5	0	0	5	5		frpr-19; flp-8	0.566	0.0441352		flp-14(syb1376) +[rescue flp-14p::flp-14]	5	5	5	2	5	5	4	5	1	5
Control	0	5	5	5	5	5	5	4	3	5						syb1385	0	4	1	4	2	5	4	5	0	4						flp-14(syb1376) +[rescue flp-14p::flp-14]	5	5	5	5	5	5	5	5	4	0
Control	5	4	5	4	5	4	5	2	5	5						syb1385	5	5	5	1	5	5	5	0	5	3						flp-14(syb1376) +[rescue flp-14p::flp-14]	5	5	5	5	0	2	5	5	5	5
Control	5	2	5	5	5	5	4	3	4	4						syb1385	3	2	0	2	0	0	5	5	5	0						flp-14(syb1376) +[rescue flp-14p::flp-14]	0	0	5	5	5	1	4	3	4	0
Control	5	5	5	4	5	5	5	4	5	1						syb1385	5	4	1	0	5	5	3	3	5	0						flp-14(syb1376) +[rescue flp-14p::flp-14]	5	5	0	5	5	4	3	0	1	3
Control	5	5	5	5	5	5	0	5	2	5						syb1385	0	5	2	5	3	3	2	0	5	5						flp-14(syb1376) +[rescue flp-14p::flp-14]	5	3	5	2	0	3	0	5	2	5
Control	5	5	3	5	5	4	4	5	1	5						syb1385	5	2	2	5	2	0	0	5	1	3						flp-14(syb1376) +[rescue flp-14p::flp-14]	5	5	0	2	2	5	0	0	4	1
																syb1385	5	3	1	4	0	5	0	5	4	4						flp-14(syb1376) +[rescue flp-14p::flp-14]	5	5	5	5	5	5	4	5	5	5
flp-8(pk360)	5	5	5	1	5	5	5	5	5	5						syb1385	1	5	5	5	5	0	5	3	5	1						flp-14(syb1376) +[rescue flp-14p::flp-14]	5	3	5	4	4	2	5	4	5	5
flp-8(pk360)	5	5	5	5	5	5	4	5	4	0						syb1385	5	2	0	1	5	4	0	2	5	1						flp-14(syb1376) +[rescue flp-14p::flp-14]	5	5	3	5	5	5	0	5	5	5
flp-8(pk360)	5	5	5	5	5	4	5	1	0	0						syb1385	1	5	2	3	3	4	2	5	0	5						flp-14(syb1376) +[rescue flp-14p::flp-14]	5	4	5	5	1	5	5	5	5	4
flp-8(pk360)	5	5	5	5	4	5	4	5	5	5						syb1385	5	5	5	5	3	5	5	4	3	2						flp-14(syb1376) +[rescue flp-14p::flp-14]	5	5	5	0	5	5	5	5	4	2
flp-8(pk360)	4	5	5	5	4	1	5	4	5	5						syb1385	3	0	5	2	5	5	2	2	0	5						flp-14(syb1376) +[rescue flp-14p::flp-14]	5	5	5	5	5	5	0	5	5	0
flp-8(pk360)	5	5	5	4	5	3	5	5	1	5						syb1385	5	5	0	5	5	3	5	4	3	5
flp-8(pk360)	0	2	0	5	5	5	5	4	5	5						syb1385	5	2	3	5	5	5	2	0	5	5						control	5	5	5	5	4	5	3	5	4	5
flp-8(pk360)	5	0	1	5	5	5	2	5	4	5						syb1385	5	3	2	5	3	0	0	2	0	4						control	3	5	5	5	5	5	5	5	5	4
flp-8(pk360)	3	5	5	3	5	5	5	5	5	5						syb1385	4	0	0	3	5	0	5	0	5	5						control	5	4	5	5	4	0	5	5	5	5
flp-8(pk360)	5	3	4	5	4	0	5	4	3	5																						control	5	5	5	5	5	2	4	5	5	5
flp-8(pk360)	3	4	5	5	5	5	4	5	5	5						flp-14(syb1376)	5	5	5	1	2	3	5	0	3	5						control	5	5	5	4	5	5	1	5	5	5
flp-8(pk360)	5	5	5	5	3	1	4	5	4	3						flp-14(syb1376)	5	0	2	0	5	5	0	5	5	0						control	5	4	2	5	5	5	5	5	5	5
																flp-14(syb1376)	5	5	3	5	4	3	5	5	2	2
flp-14(syb1376)	5	5	5	1	2	3	5	0	3	5						flp-14(syb1376)	5	5	5	5	3	5	5	0	5	0						flp-14(syb1376)	5	0	0	0	0	0	5	5	5	5
flp-14(syb1376)	5	0	2	0	5	5	0	5	5	0						flp-14(syb1376)	5	5	5	0	5	5	5	2	5	3						flp-14(syb1376)	5	1	0	1	5	5	0	0	5	4
flp-14(syb1376)	5	5	3	5	4	3	5	5	2	2						flp-14(syb1376)	3	5	0	2	0	5	4	0	0	4						flp-14(syb1376)	3	5	3	4	3	5	1	5	5	0
flp-14(syb1376)	5	5	5	5	3	5	5	0	5	0						flp-14(syb1376)	5	5	1	0	2	5	5	5	5	0						flp-14(syb1376)	5	5	2	5	1	0	0	5	5	5
flp-14(syb1376)	5	5	5	0	5	5	5	2	5	3						flp-14(syb1376)	4	2	4	5	5	5	5	0	1	3						flp-14(syb1376)	3	5	1	5	5	0	5	0	0	5
flp-14(syb1376)	3	5	0	2	0	5	4	0	0	4						flp-14(syb1376)	5	5	5	4	5	5	0	5	2	3						flp-14(syb1376)	5	5	5	0	3	2	5	5	1	0
flp-14(syb1376)	5	5	1	0	2	5	5	5	5	0						flp-14(syb1376)	5	4	3	0	3	2	3	3	5	5						flp-14(syb1376)	4	5	5	2	5	5	5	0	0	3
flp-14(syb1376)	4	2	4	5	5	5	5	0	1	3						flp-14(syb1376)	0	4	5	5	4	5	0	5	5	5						flp-14(syb1376)	5	0	4	0	3	4	5	4	0	5
flp-14(syb1376)	5	5	5	4	5	5	0	5	2	3						flp-14(syb1376)	4	3	5	5	1	3	3	5	5	5						flp-14(syb1376)	5	5	4	3	0	0	5	4	0	4
flp-14(syb1376)	5	4	3	0	3	2	3	3	5	5						flp-14(syb1376)	5	0	0	0	0	0	5	5	5	5						flp-14(syb1376)	0	0	5	5	4	5	0	2	5	1
flp-14(syb1376)	0	4	5	5	4	5	0	5	5	5						flp-14(syb1376)	5	1	0	1	5	5	0	0	5	4
flp-14(syb1376)	4	3	5	5	1	3	3	5	5	5						flp-14(syb1376)	3	5	3	4	3	5	1	5	5	0						flp-14(syb1376) +[rescue glr-1p::flp-14]	5	2	3	5	4	5	5	5	2	1
flp-14(syb1376)	5	0	0	0	0	0	5	5	5	5						flp-14(syb1376)	5	5	2	5	1	0	0	5	5	5						flp-14(syb1376) +[rescue glr-1p::flp-14]	5	5	5	5	5	0	1	3	2	5
flp-14(syb1376)	5	1	0	1	5	5	0	0	5	4						flp-14(syb1376)	3	5	1	5	5	0	5	0	0	5						flp-14(syb1376) +[rescue glr-1p::flp-14]	4	1	5	2	0	5	5	4	0	5
flp-14(syb1376)	3	5	3	4	3	5	1	5	5	0						flp-14(syb1376)	5	5	5	0	3	2	5	5	1	0						flp-14(syb1376) +[rescue glr-1p::flp-14]	3	5	5	5	5	5	0	5	5	5
flp-14(syb1376)	5	5	2	5	1	0	0	5	5	5						flp-14(syb1376)	4	5	5	2	5	5	5	0	0	3						flp-14(syb1376) +[rescue glr-1p::flp-14]	0	4	5	4	4	5	4	5	5	2
flp-14(syb1376)	3	5	1	5	5	0	5	0	0	5						flp-14(syb1376)	5	0	4	0	3	4	5	4	0	5						flp-14(syb1376) +[rescue glr-1p::flp-14]	5	2	5	5	5	5	5	0	1	5
flp-14(syb1376)	5	5	5	0	3	2	5	5	1	0						flp-14(syb1376)	5	5	4	3	0	0	5	4	0	4						flp-14(syb1376) +[rescue glr-1p::flp-14]	5	5	0	5	1	0	5	4	5	5
flp-14(syb1376)	4	5	5	2	5	5	5	0	0	3						flp-14(syb1376)	0	0	5	5	4	5	0	2	5	1						flp-14(syb1376) +[rescue glr-1p::flp-14]	5	4	3	4	5	4	1	5	2	0
flp-14(syb1376)	5	0	4	0	3	4	5	4	0	5																						flp-14(syb1376) +[rescue glr-1p::flp-14]	5	0	0	4	0	5	5	0	5	5
flp-14(syb1376)	5	5	4	3	0	0	5	4	0	4						frpr-19; flp-14	4	5	3	0	5	1	0	0	5	3						flp-14(syb1376) +[rescue glr-1p::flp-14]	5	4	5	0	2	5	0	5	5	5
flp-14(syb1376)	0	0	5	5	4	5	0	2	5	1						frpr-19; flp-14	5	0	5	5	0	5	0	5	1	5						flp-14(syb1376) +[rescue glr-1p::flp-14]	4	5	5	5	5	5	5	1	0	5
																frpr-19; flp-14	5	1	5	4	0	2	4	0	2	3						flp-14(syb1376) +[rescue glr-1p::flp-14]	5	5	5	0	3	0	5	4	5	5
flp-8(pk360); flp-14(syb1376)	1	5	2	0	0	5	5	5	1	5						frpr-19; flp-14	5	0	5	5	5	0	5	4	0	3						flp-14(syb1376) +[rescue glr-1p::flp-14]	5	5	5	5	0	1	4	5	5	2
flp-8(pk360); flp-14(syb1376)	5	0	5	5	2	0	5	4	0	3						frpr-19; flp-14	5	1	0	4	3	5	5	5	2	5						flp-14(syb1376) +[rescue glr-1p::flp-14]	4	5	5	4	5	5	5	0	4	5
flp-8(pk360); flp-14(syb1376)	5	5	5	0	1	4	0	5	5	1						frpr-19; flp-14	5	3	5	5	1	5	5	5	0	5						flp-14(syb1376) +[rescue glr-1p::flp-14]	5	5	0	0	5	5	0	5	5	0
flp-8(pk360); flp-14(syb1376)	5	3	5	5	5	0	3	5	0	0						frpr-19; flp-14	5	0	0	1	5	5	5	0	2	3
flp-8(pk360); flp-14(syb1376)	0	5	5	2	0	5	5	1	5	4						frpr-19; flp-14	5	5	1	0	5	2	5	0	5	0						flp-14(syb1376) +[rescue mec-3p::flp-14]	5	1	0	0	1	5	5	1	0	0
flp-8(pk360); flp-14(syb1376)	5	4	3	5	5	5	5	3	0	5						frpr-19; flp-14	5	0	0	5	5	1	5	5	0	0						flp-14(syb1376) +[rescue mec-3p::flp-14]	0	0	0	0	0	0	4	0	5	0
flp-8(pk360); flp-14(syb1376)	5	5	5	3	0	5	5	4	5	5						frpr-19; flp-14	0	4	0	5	5	0	5	5	5	0						flp-14(syb1376) +[rescue mec-3p::flp-14]	0	5	0	0	0	0	0	5	4	0
flp-8(pk360); flp-14(syb1376)	2	0	5	2	5	0	0	5	5	5																						flp-14(syb1376) +[rescue mec-3p::flp-14]	0	0	0	4	0	5	0	0	5	0
flp-8(pk360); flp-14(syb1376)	1	5	5	4	1	0	2	5	4	0						flp-8(pk360)	5	5	5	1	5	5	5	5	5	5						flp-14(syb1376) +[rescue mec-3p::flp-14]	5	5	5	2	2	5	5	0	0	0
flp-8(pk360); flp-14(syb1376)	4	2	5	2	0	5	5	1	5	2						flp-8(pk360)	5	5	5	5	5	5	4	5	4	0						flp-14(syb1376) +[rescue mec-3p::flp-14]	2	2	5	0	2	3	0	5	2	0
																flp-8(pk360)	5	5	5	5	5	4	5	1	0	0						flp-14(syb1376) +[rescue mec-3p::flp-14]	1	4	1	4	0	5	0	4	0	1
																flp-8(pk360)	5	5	5	5	4	5	4	5	5	5						flp-14(syb1376) +[rescue mec-3p::flp-14]	0	0	0	1	2	0	4	5	5	0
																flp-8(pk360)	4	5	5	5	4	1	5	4	5	5						flp-14(syb1376) +[rescue mec-3p::flp-14]	5	5	0	4	5	5	1	5	5	4
																flp-8(pk360)	5	5	5	4	5	3	5	5	1	5						flp-14(syb1376) +[rescue mec-3p::flp-14]	5	0	0	5	5	5	5	2	5	5
																flp-8(pk360)	0	2	0	5	5	5	5	4	5	5						flp-14(syb1376) +[rescue mec-3p::flp-14]	5	1	0	0	2	0	5	0	4	5
																flp-8(pk360)	5	0	1	5	5	5	2	5	4	5						flp-14(syb1376) +[rescue mec-3p::flp-14]	5	4	5	5	0	0	1	0	0	0
																flp-8(pk360)	3	5	5	3	5	5	5	5	5	5						flp-14(syb1376) +[rescue mec-3p::flp-14]	2	0	0	0	0	0	5	1	5	4
																flp-8(pk360)	5	3	4	5	4	0	5	4	3	5						flp-14(syb1376) +[rescue mec-3p::flp-14]	1	1	0	0	0	0	0	0	1	2
																flp-8(pk360)	3	4	5	5	5	5	4	5	5	5						flp-14(syb1376) +[rescue mec-3p::flp-14]	5	1	1	5	1	5	0	0	4	5
																flp-8(pk360)	5	5	5	5	3	1	4	5	4	3						flp-14(syb1376) +[rescue mec-3p::flp-14]	5	5	1	5	0	4	5	2	0	5
																																flp-14(syb1376) +[rescue mec-3p::flp-14]	5	2	3	5	0	0	0	5	0	0
																frpr-19; flp-8	0	0	3	5	0	4	0	0	0	0						flp-14(syb1376) +[rescue mec-3p::flp-14]	5	4	0	4	0	5	0	4	0	0
																frpr-19; flp-8	2	1	5	5	4	0	4	2	5	4
																frpr-19; flp-8	0	0	5	0	2	3	5	4	2	4
																frpr-19; flp-8	5	5	4	5	0	5	5	5	1	5
																frpr-19; flp-8	5	2	5	0	5	5	5	0	5	0
																frpr-19; flp-8	4	0	5	0	1	5	0	5	1	4
																frpr-19; flp-8	5	5	0	5	3	1	2	5	4	5
																frpr-19; flp-8	0	0	5	5	5	0	5	5	2	0
																frpr-19; flp-8	3	0	2	5	5	5	0	5	5	5
																frpr-19; flp-8	0	0	5	0	0	0	5	5	5	0
																wild type	5	4	5	2	5	5	5	4	5	5
																wild type	5	0	5	4	5	5	4	5	5	4
																wild type	5	5	5	5	3	5	5	5	5	5
																wild type	5	5	5	0	5	4	5	0	5	5
																wild type	5	4	5	5	5	5	5	0	0	5
																wild type	5	5	5	3	5	4	5	5	5	5
																wild type	5	5	5	5	5	5	5	5	5	5
																wild type	5	4	5	5	5	5	3	5	5	5
																wild type	5	5	0	5	5	4	5	5	5	5
																wild type	5	5	5	4	5	5	5	5	4	5

## Sheet: Fig 5
Fig 5A
5 trial heat assay (each animal scored 5 times in a row)
	Type of response
	no reversal	short reversal	long reversal
wild type	73	238	188
frpr-19(dom16)	109	172	19
Fig 5D
5 trial harsh touch assay (each animal scored 5 times in a row)
	Type of response
	no reversal	short reversal	long reversal
wild type	0	29	71
frpr-19(dom16)	8	74	18
Fig 5G
5 trial harsh touch assay (each animal scored 5 times in a row)
	Type of response
	no reversal	short reversal	long reversal
wt	0	29	71
frpr-19(syb1385)	2	64	34
flp-14(syb1376)	2	71	27
frpr-19;flp-14	5	76	19
Fig 5B
10 repeated heat stimuli
Raw data (counts)
	Stimulus number (in the series)	1	2	3	4	5	6	7	8	9	10
wild type	Reversal	81	78	90	92	85	85	81	88	80	76
wild type	No response	19	22	10	8	15	15	19	12	20	24
dom16	Reversal	46	44	37	35	29	23	22	19	13	11
dom16	No response	14	16	23	25	31	37	38	41	47	49
Fraction response
	Stimulus number (in the series)	1	2	3	4	5	6	7	8	9	10
wild type	Reversal fraction	0.81	0.78	0.9	0.92	0.85	0.85	0.81	0.88	0.8	0.76
dom16	Reversal fraction	0.766667	0.733333	0.616667	0.583333	0.483333	0.383333	0.366667	0.316667	0.216667	0.183333
Fraction response (norm to max)
	Stimulus number (in the series)	1	2	3	4	5	6	7	8	9	10
wild type	Reversal fraction (norm to max)	0.880435	0.847826	0.978261	1	0.923913	0.923913	0.880435	0.956522	0.869565	0.826087
dom16	Reversal fraction (norm to max)	1	0.956522	0.804348	0.76087	0.630435	0.5	0.478261	0.413043	0.282609	0.23913
Fig 5E/H
10 repeated harsh touch stimuli
Fraction response
	Stimulus number (in the series)	1	2	3	4	5	6	7	8	9	10
ctrl	Reversal fraction	1	1	1	1	1	1	1	0.95	1	0.95
dom16	Reversal fraction	1	0.95	0.85	0.95	0.85	0.85	0.8	0.8	0.8	0.75
frpr-19(syb1385)	Reversal fraction	1	1	1	1	0.9	0.85	0.8	0.75	0.75	0.6
flp-14(syb1376)	Reversal fraction	1	1	1	0.95	0.95	0.9	0.85	0.85	0.8	0.65
frpr-19;flp-14	Reversal fraction	1	1	0.95	0.95	0.85	0.85	0.85	0.85	0.8	0.75
Fig 5J
10 repeated harsh touch stimuli
Fraction response
	Stimulus number (in the series)	1	2	3	4	5	6	7	8	9	10
ctrl	Reversal fraction	1	0.985714	0.985714	0.928571	0.957143	0.942857	0.914286	0.871429	0.792857	0.785714
dom16	Reversal fraction	0.711111	0.577778	0.555556	0.488889	0.466667	0.4	0.288889	0.4	0.377778	0.288889
frpr-19(syb1385)	Reversal fraction	0.622222	0.622222	0.533333	0.511111	0.4	0.444444	0.4	0.377778	0.311111	0.244444
flp-14(syb1376)	Reversal fraction	0.755556	0.733333	0.644444	0.555556	0.511111	0.533333	0.577778	0.488889	0.422222	0.422222
frpr-19;flp-14	Reversal fraction	0.622222	0.511111	0.466667	0.4	0.4	0.4	0.333333	0.333333	0.355556	0.244444
Fraction response normalized to max (Fig 5J)
	Stimulus number (in the series)	1	2	3	4	5	6	7	8	9	10
ctrl	Reversal fraction	1	0.985714	0.985714	0.928571	0.957143	0.942857	0.914286	0.871429	0.792857	0.785714
dom16	Reversal fraction	1	0.8125	0.78125	0.6875	0.65625	0.5625	0.40625	0.5625	0.53125	0.40625
frpr-19(syb1385)	Reversal fraction	1	1	0.857143	0.821429	0.642857	0.714286	0.642857	0.607143	0.5	0.392857
flp-14(syb1376)	Reversal fraction	1	0.970588	0.852941	0.735294	0.676471	0.705882	0.764706	0.647059	0.558824	0.558824
frpr-19;flp-14	Reversal fraction	1	0.821429	0.75	0.642857	0.642857	0.642857	0.535714	0.535714	0.571429	0.392857
Fig 5F
10 repeated heat stimuli
	Stimulus number (out of 10)	Long reversal	Short reversal	No reversal
ctrl	1	0.48	0.33	0.19
ctrl	2	0.39	0.39	0.21
ctrl	3	0.4	0.5	0.1
ctrl	4	0.29	0.63	0.08
ctrl	5	0.32	0.53	0.15
ctrl	6	0.14	0.71	0.15
ctrl	7	0.26	0.55	0.18
ctrl	8	0.18	0.7	0.12
ctrl	9	0.14	0.66	0.19
ctrl	10	0.16	0.6	0.24
	Stimulus number (out of 10)	Long reversal	Short reversal	No response
dom16	1	0.2	0.566667	0.133333
dom16	2	0.0666667	0.666667	0.2
dom16	3	0.0166667	0.6	0.183333
dom16	4	0.0333333	0.55	0.3
dom16	5	0	0.483333	0.35
dom16	6	0	0.383333	0.433333
dom16	7	0.0166667	0.35	0.45
dom16	8	0.0166667	0.3	0.466667
dom16	9	0	0.216667	0.633333
dom16	10	0	0.183333	0.683333
Fig 5F/I
10 repeated harsh touch stimuli
	Stimulus number (out of 10)	Long reversal	Short reversal	No reversal
ctrl	1	0.95	0.05	0
ctrl	2	0.95	0.05	0
ctrl	3	0.55	0.45	0
ctrl	4	0.55	0.45	0
ctrl	5	0.55	0.45	0
ctrl	6	0.5	0.5	0
ctrl	7	0.4	0.6	0
ctrl	8	0.35	0.6	0.05
ctrl	9	0.3	0.7	0
ctrl	10	0.2	0.75	0.05
	Stimulus number (out of 10)	Long reversal	Short reversal	No reversal
dom16	1	0.65	0.35	0
dom16	2	0.3	0.65	0.05
dom16	3	0.3	0.55	0.15
dom16	4	0.2	0.75	0.05
dom16	5	0.05	0.8	0.15
dom16	6	0.15	0.7	0.15
dom16	7	0.05	0.75	0.2
dom16	8	0.05	0.75	0.2
dom16	9	0	0.8	0.2
dom16	10	0.05	0.7	0.25
	Stimulus number (out of 10)	Long reversal	Short reversal	No reversal
frpr-19(syb1385)	1	0.9	0.1	0
frpr-19(syb1385)	2	0.35	0.65	0
frpr-19(syb1385)	3	0.15	0.85	0
frpr-19(syb1385)	4	0.15	0.85	0
frpr-19(syb1385)	5	0.15	0.75	0.1
frpr-19(syb1385)	6	0.15	0.7	0.15
frpr-19(syb1385)	7	0	0.8	0.2
frpr-19(syb1385)	8	0	0.75	0.25
frpr-19(syb1385)	9	0	0.75	0.25
frpr-19(syb1385)	10	0	0.65	0.35
	Stimulus number (out of 10)	Long reversal	Short reversal	No reversal
flp-14(syb1376)	1	0.65	0.35	0
flp-14(syb1376)	2	0.2	0.8	0
flp-14(syb1376)	3	0.3	0.7	0
flp-14(syb1376)	4	0.15	0.8	0.05
flp-14(syb1376)	5	0.05	0.9	0.05
flp-14(syb1376)	6	0.15	0.75	0.1
flp-14(syb1376)	7	0	0.85	0.15
flp-14(syb1376)	8	0	0.85	0.15
flp-14(syb1376)	9	0	0.8	0.2
flp-14(syb1376)	10	0.05	0.6	0.35
	Stimulus number (out of 10)	Long reversal	Short reversal	No reversal
frpr-19;flp-14	1	0.75	0.25	0
frpr-19;flp-14	2	0.2	0.8	0
frpr-19;flp-14	3	0	0.95	0.05
frpr-19;flp-14	4	0	0.95	0.05
frpr-19;flp-14	5	0	0.85	0.15
frpr-19;flp-14	6	0.1	0.75	0.15
frpr-19;flp-14	7	0.1	0.75	0.15
frpr-19;flp-14	8	0.05	0.8	0.15
frpr-19;flp-14	9	0	0.8	0.2
frpr-19;flp-14	10	0.05	0.7	0.25
